# Supplementary material for: Virtual Reality in Clinical Teaching and Diagnostics for Liver Surgery: Prospective Cohort Study
Source: JMIR XR Spat Comput. 2024 Nov 27;1:e60383. doi: 10.2196/60383 (PMC13202505; doi:10.2196/60383)
Supplement: Multimedia Appendix 3 [file xr-v1-e60383-s003.xlsx]

## Sheet: MC Questions
Status	Correct_mri	time_mri	Correct_VR	time_VR
1	17	00:15:32	19	00:11:18
1	13	00:13:33	23	00:10:18
1	11	00:16:32	23	00:10:07
1	9	00:16:47	18	00:13:22
1	4	00:17:06	18	00:15:03
1	10	00:16:03	20	00:12:01
1	7	00:16:04	25	00:12:53
1	9	00:17:12	18	00:13:58
1	4	00:20:45	18	00:15:07
1	7	00:16:34	21	00:15:31
1	7	00:17:07	20	00:14:48
1	8	00:17:24	21	00:14:56
1	12	00:15:54	16	00:14:24
1	15	00:16:13	23	00:12:05
1	16	00:15:44	25	00:14:49
1	7	00:16:46	23	00:16:53
1	8	00:17:16	19	00:15:47
1	7	00:16:39	21	00:13:21
1	12	00:19:47	23	00:12:06
1	9	00:17:25	20	00:08:54
1	12	00:16:06	25	00:12:15
1	11	00:17:30	21	00:11:49
1	9	00:17:30	20	00:09:44
1	15	00:17:21	19	00:12:44
1	10	00:15:37	21	00:12:22
1	7	00:16:35	13	00:17:17
1	17	00:16:00	25	00:09:27
1	8	00:17:30	25	00:13:29
1	10	00:17:23	21	00:14:09
1	10	00:16:52	25	00:12:08
1	14	00:15:47	23	00:11:16
1	14	00:17:30	25	00:08:09
1	6	00:17:30	23	00:12:45
1	14	00:16:29	24	00:08:16
2	13	00:15:21	24	00:11:26
2	15	00:15:56	21	00:09:13
2	10	00:16:29	23	00:12:04
2	4	00:17:30	23	00:12:31
2	7	00:16:54	23	00:10:24
2	18	00:14:32	23	00:09:30
2	17	00:15:32	20	00:08:21
2	10	00:17:08	22	00:08:57
2	18	00:17:02	21	00:11:42
2	15	00:17:24	23	00:12:36
2	10	00:17:30	22	00:10:52
2	11	00:17:30	20	00:12:20
2	11	00:16:44	23	00:11:56
2	15	00:17:30	24	00:10:30
2	17	00:13:23	23	00:08:03
3	14	00:17:04	22	00:10:58
3	19	00:13:27	23	00:09:16
3	8	00:12:13	21	00:08:38
3	14	00:16:21	22	00:13:31
3	13	00:17:08	25	00:09:19
3	12	00:17:20	22	00:12:36
3	19	00:15:01	23	00:12:29
3	18	00:14:03	23	00:08:17
3	6	00:17:30	18	00:15:23
3	19	00:14:17	24	00:06:31
3	18	00:14:17	24	00:10:27
3	17	00:16:24	22	00:08:35
3	14	00:15:12	23	00:09:03

## Sheet: Codebooks
MC Questions
Variable name	possible values
Status	1 = student; 2 = resident; 3 = experts
Correct_mri	Number of correctly answered MC questions in MRI condition; max 25 possible;
time_mri	Duration for answering all questions in MRI condition
Correct_VR	Number of correctly answered MC questions in VR condition; max 25 possible;
time_VR	Duration for answering all questions in VR condition
SUS questionnaire and other qualitative questions
Variable name	possible values
Status	1 = student; 2 = resident; 3 = experts
Question No	Question Number in the SUS questionnaire
Likert Scale	Answer to the question on a Likert scale from 1 to 7

## Sheet: SUS
Status	Question No	Likert Scale
1	1	7
1	2	2
1	3	7
1	4	7
1	5	1
1	6	7
1	7	2
1	8	7
1	9	7
1	10	2
1	11	7
1	12	7
1	13	6
1	14	6
1	1	6
1	2	2
1	3	7
1	4	7
1	5	1
1	6	7
1	7	1
1	8	7
1	9	6
1	10	3
1	11	7
1	12	7
1	13	7
1	14	1
1	1	6
1	2	2
1	3	7
1	4	6
1	5	2
1	6	6
1	7	2
1	8	7
1	9	7
1	10	3
1	11	7
1	12	7
1	13	5
1	14	1
1	1	7
1	2	2
1	3	6
1	4	6
1	5	2
1	6	5
1	7	1
1	8	7
1	9	7
1	10	2
1	11	7
1	12	7
1	13	4
1	14	2
1	1	7
1	2	2
1	3	5
1	4	6
1	5	3
1	6	5
1	7	2
1	8	6
1	9	7
1	10	2
1	11	7
1	12	6
1	13	5
1	14	2
1	1	4
1	2	3
1	3	5
1	4	7
1	5	2
1	6	5
1	7	1
1	8	7
1	9	6
1	10	3
1	11	6
1	12	7
1	13	6
1	14	1
1	1	7
1	2	1
1	3	6
1	4	4
1	5	1
1	6	7
1	7	2
1	8	7
1	9	7
1	10	2
1	11	7
1	12	7
1	13	7
1	14	1
1	1	6
1	2	2
1	3	6
1	4	7
1	5	2
1	6	6
1	7	1
1	8	7
1	9	6
1	10	2
1	11	7
1	12	7
1	13	5
1	14	5
1	1	7
1	2	3
1	3	7
1	4	7
1	5	1
1	6	2
1	7	2
1	8	7
1	9	5
1	10	5
1	11	7
1	12	7
1	13	5
1	14	2
1	1	6
1	2	4
1	3	4
1	4	3
1	5	3
1	6	4
1	7	1
1	8	7
1	9	6
1	10	4
1	11	7
1	12	7
1	13	6
1	14	2
1	1	7
1	2	2
1	3	6
1	4	6
1	5	2
1	6	6
1	7	3
1	8	7
1	9	6
1	10	4
1	11	6
1	12	6
1	13	4
1	14	3
1	1	5
1	2	2
1	3	5
1	4	6
1	5	2
1	6	5
1	7	2
1	8	7
1	9	7
1	10	4
1	11	7
1	12	7
1	13	4
1	14	2
1	1	7
1	2	3
1	3	7
1	4	7
1	5	2
1	6	7
1	7	2
1	8	7
1	9	7
1	10	4
1	11	7
1	12	7
1	13	4
1	14	4
1	1	6
1	2	1
1	3	5
1	4	7
1	5	1
1	6	7
1	7	1
1	8	7
1	9	7
1	10	3
1	11	7
1	12	7
1	13	6
1	14	3
1	1	7
1	2	2
1	3	6
1	4	7
1	5	2
1	6	6
1	7	2
1	8	7
1	9	7
1	10	2
1	11	7
1	12	7
1	13	6
1	14	2
1	1	7
1	2	1
1	3	6
1	4	7
1	5	2
1	6	5
1	7	1
1	8	7
1	9	6
1	10	4
1	11	7
1	12	6
1	13	6
1	14	2
1	1	5
1	2	2
1	3	5
1	4	5
1	5	2
1	6	3
1	7	5
1	8	5
1	9	6
1	10	3
1	11	6
1	12	5
1	13	3
1	14	2
1	1	7
1	2	1
1	3	7
1	4	6
1	5	2
1	6	6
1	7	2
1	8	7
1	9	7
1	10	2
1	11	7
1	12	7
1	13	5
1	14	1
1	1	6
1	2	1
1	3	5
1	4	4
1	5	2
1	6	6
1	7	2
1	8	7
1	9	7
1	10	3
1	11	7
1	12	6
1	13	4
1	14	4
1	1	5
1	2	1
1	3	7
1	4	7
1	5	1
1	6	6
1	7	1
1	8	7
1	9	7
1	10	2
1	11	7
1	12	7
1	13	5
1	14	2
1	1	6
1	2	1
1	3	6
1	4	6
1	5	2
1	6	6
1	7	1
1	8	7
1	9	6
1	10	2
1	11	7
1	12	7
1	13	6
1	14	3
1	1	5
1	2	2
1	3	5
1	4	5
1	5	3
1	6	5
1	7	1
1	8	6
1	9	6
1	10	3
1	11	6
1	12	7
1	13	5
1	14	3
1	1	5
1	2	2
1	3	4
1	4	5
1	5	3
1	6	5
1	7	2
1	8	7
1	9	7
1	10	3
1	11	7
1	12	7
1	13	6
1	14	2
1	1	6
1	2	2
1	3	6
1	4	5
1	5	3
1	6	4
1	7	3
1	8	7
1	9	6
1	10	3
1	11	7
1	12	7
1	13	3
1	14	2
1	1	5
1	2	1
1	3	6
1	4	6
1	5	2
1	6	5
1	7	1
1	8	7
1	9	7
1	10	1
1	11	7
1	12	7
1	13	5
1	14	2
1	1	3
1	2	3
1	3	5
1	4	6
1	5	3
1	6	3
1	7	2
1	8	5
1	9	5
1	10	2
1	11	5
1	12	5
1	13	3
1	14	4
1	1	7
1	2	1
1	3	6
1	4	5
1	5	1
1	6	6
1	7	1
1	8	7
1	9	6
1	10	5
1	11	7
1	12	7
1	13	6
1	14	4
1	1	6
1	2	2
1	3	5
1	4	5
1	5	1
1	6	5
1	7	1
1	8	7
1	9	7
1	10	4
1	11	7
1	12	7
1	13	6
1	14	3
1	1	6
1	2	2
1	3	6
1	4	6
1	5	2
1	6	5
1	7	2
1	8	6
1	9	7
1	10	3
1	11	7
1	12	7
1	13	6
1	14	2
1	1	7
1	2	1
1	3	6
1	4	5
1	5	2
1	6	7
1	7	1
1	8	7
1	9	6
1	10	2
1	11	7
1	12	7
1	13	7
1	14	2
1	1	7
1	2	2
1	3	5
1	4	5
1	5	2
1	6	5
1	7	2
1	8	7
1	9	7
1	10	2
1	11	7
1	12	7
1	13	7
1	14	5
1	1	6
1	2	1
1	3	5
1	4	6
1	5	2
1	6	6
1	7	1
1	8	7
1	9	7
1	10	2
1	11	7
1	12	7
1	13	7
1	14	2
1	1	7
1	2	1
1	3	7
1	4	7
1	5	1
1	6	7
1	7	1
1	8	7
1	9	7
1	10	2
1	11	7
1	12	7
1	13	6
1	14	3
1	1	7
1	2	1
1	3	7
1	4	7
1	5	1
1	6	7
1	7	1
1	8	7
1	9	7
1	10	1
1	11	7
1	12	7
1	13	7
1	14	5
2	1	7
2	2	1
2	3	7
2	4	6
2	5	2
2	6	6
2	7	2
2	8	7
2	9	6
2	10	5
2	11	7
2	12	7
2	13	7
2	14	1
2	1	7
2	2	1
2	3	7
2	4	7
2	5	1
2	6	6
2	7	1
2	8	7
2	9	7
2	10	2
2	11	7
2	12	7
2	13	7
2	14	5
2	1	7
2	2	1
2	3	7
2	4	7
2	5	1
2	6	7
2	7	1
2	8	7
2	9	7
2	10	1
2	11	7
2	12	7
2	13	7
2	14	1
2	1	7
2	2	1
2	3	7
2	4	7
2	5	1
2	6	6
2	7	2
2	8	7
2	9	7
2	10	1
2	11	7
2	12	7
2	13	5
2	14	1
2	1	7
2	2	1
2	3	7
2	4	7
2	5	1
2	6	7
2	7	1
2	8	7
2	9	7
2	10	2
2	11	7
2	12	7
2	13	7
2	14	2
2	1	6
2	2	3
2	3	6
2	4	6
2	5	1
2	6	5
2	7	1
2	8	6
2	9	6
2	10	4
2	11	6
2	12	6
2	13	5
2	14	3
2	1	6
2	2	2
2	3	6
2	4	7
2	5	2
2	6	6
2	7	1
2	8	6
2	9	7
2	10	6
2	11	7
2	12	7
2	13	6
2	14	1
2	1	7
2	2	1
2	3	7
2	4	7
2	5	1
2	6	7
2	7	1
2	8	7
2	9	7
2	10	2
2	11	7
2	12	7
2	13	6
2	14	3
2	1	5
2	2	1
2	3	5
2	4	6
2	5	2
2	6	3
2	7	1
2	8	7
2	9	6
2	10	3
2	11	7
2	12	7
2	13	5
2	14	2
2	1	6
2	2	2
2	3	6
2	4	6
2	5	1
2	6	6
2	7	2
2	8	7
2	9	6
2	10	4
2	11	6
2	12	6
2	13	5
2	14	2
2	1	6
2	2	1
2	3	7
2	4	3
2	5	1
2	6	6
2	7	2
2	8	6
2	9	6
2	10	2
2	11	6
2	12	6
2	13	6
2	14	3
2	1	6
2	2	1
2	3	6
2	4	7
2	5	1
2	6	6
2	7	1
2	8	7
2	9	7
2	10	1
2	11	7
2	12	6
2	13	5
2	14	2
2	1	6
2	2	1
2	3	6
2	4	5
2	5	2
2	6	7
2	7	1
2	8	7
2	9	6
2	10	2
2	11	6
2	12	7
2	13	6
2	14	3
2	1	6
2	2	1
2	3	6
2	4	5
2	5	2
2	6	6
2	7	1
2	8	7
2	9	7
2	10	4
2	11	7
2	12	7
2	13	7
2	14	2
2	1	6
2	2	2
2	3	6
2	4	7
2	5	1
2	6	6
2	7	1
2	8	7
2	9	7
2	10	4
2	11	7
2	12	7
2	13	5
2	14	5
3	1	7
3	2	3
3	3	6
3	4	7
3	5	3
3	6	7
3	7	2
3	8	7
3	9	6
3	10	5
3	11	7
3	12	7
3	13	7
3	14	1
3	1	7
3	2	1
3	3	7
3	4	6
3	5	2
3	6	6
3	7	2
3	8	7
3	9	7
3	10	2
3	11	7
3	12	6
3	13	5
3	14	2
3	1	6
3	2	2
3	3	6
3	4	7
3	5	2
3	6	6
3	7	2
3	8	7
3	9	7
3	10	5
3	11	7
3	12	7
3	13	7
3	14	1
3	1	6
3	2	2
3	3	6
3	4	6
3	5	5
3	6	5
3	7	5
3	8	7
3	9	7
3	10	6
3	11	7
3	12	7
3	13	6
3	14	5
3	1	5
3	2	3
3	3	5
3	4	5
3	5	3
3	6	4
3	7	2
3	8	5
3	9	5
3	10	4
3	11	5
3	12	5
3	13	5
3	14	3
3	1	6
3	2	1
3	3	6
3	4	5
3	5	2
3	6	5
3	7	2
3	8	6
3	9	6
3	10	4
3	11	6
3	12	6
3	13	6
3	14	3
3	1	6
3	2	2
3	3	7
3	4	7
3	5	1
3	6	6
3	7	2
3	8	6
3	9	7
3	10	3
3	11	7
3	12	6
3	13	5
3	14	4
3	1	6
3	2	2
3	3	6
3	4	6
3	5	2
3	6	6
3	7	2
3	8	6
3	9	6
3	10	2
3	11	6
3	12	7
3	13	7
3	14	2
3	1	5
3	2	2
3	3	4
3	4	5
3	5	3
3	6	5
3	7	3
3	8	4
3	9	4
3	10	2
3	11	5
3	12	6
3	13	6
3	14	2
3	1	7
3	2	1
3	3	7
3	4	6
3	5	1
3	6	7
3	7	2
3	8	7
3	9	7
3	10	2
3	11	7
3	12	5
3	13	6
3	14	5
3	1	6
3	2	1
3	3	7
3	4	7
3	5	1
3	6	6
3	7	1
3	8	7
3	9	7
3	10	5
3	11	7
3	12	6
3	13	6
3	14	5
3	1	6
3	2	2
3	3	6
3	4	5
3	5	2
3	6	6
3	7	2
3	8	6
3	9	6
3	10	3
3	11	6
3	12	6
3	13	6
3	14	2
3	1	6
3	2	2
3	3	5
3	4	5
3	5	2
3	6	5
3	7	3
3	8	7
3	9	6
3	10	3
3	11	6
3	12	5
3	13	5
3	14	4
